# Supplementary material for: Pseudomonas oligotrophica sp. nov., a Novel Denitrifying Bacterium Possessing Nitrogen Removal Capability Under Low Carbon–Nitrogen Ratio Condition
Source: Front Microbiol. 2022 May 20;13:882890. doi: 10.3389/fmicb.2022.882890 (PMC9164167; doi:10.3389/fmicb.2022.882890)
Supplement: Supplementary file 3 [file Table_1.XLSX]

## Sheet: Sheet1
	Strain	ANI values (%)	dDDH values (%)
	Pseudomonas balearica DSM 6083T	88.0538	30.8
	Pseudomonas stutzeri ATCC 17588T	85.4996	25.7
	Pseudomonas kunmingensis DSM 25974T	84.5962	24.9
	Pseudomonas nosocomialis A3170T	83.7112	23.7
	Pseudomonas nitrititolerans GL14T	83.5607	23.9
	Pseudomonas benzenivorans DSM 8628T	82.9809	23.2
	Pseudomonas hydrolytica DSWY01T	82.635	22.6
	Pseudomonas guguanensis JCM 18416T	82.5896	22.7
	Pseudomonas khazarica TBZ2T	82.5672	22.9
	Pseudomonas flexibilis ATCC 29606T	82.5318	22.4
	Pseudomonas otitidis DSM 17224T	82.1021	22.3
	Pseudomonas yangonensis MY50T	81.945	22.4
	Pseudomonas alcaliphila JCM 10630T	81.8018	22.2
	Pseudomonas oleovorans subsp. oleovorans NCTC 10692T	81.7264	22.6
	Pseudomonas oleovorans subsp. lubricantis RS1T	81.7491	22.4
	Pseudomonas chengduensis DSM 26382T	81.7268	22.1
	Pseudomonas toyotomiensis JCM 15604T	81.5826	22
	Pseudomonas composti CCUG 59231T	81.3611	22.2
	Pseudomonas xanthomarina DSM 18231T	81.2183	22
	Pseudomonas entomophila L48T	81.1972	21.9
	Pseudomonas fluvialis ASS-1T	81.0872	21.4
	Pseudomonas pharmacofabricae ZYSR67-ZT	81.0613	21.5
	Pseudomonas inefficax JV551A3T	80.6572	21.7
	Pseudomonas guariconensis LMG 27394T	80.3255	21.7
	Pseudomonas zhaodongensis NEAU ST5-21T	80.2275	21.3
	Pseudomonas fulva NBRC 16637T	79.5039	20.8
	Pseudomonas moorei DSM 12647T	78.8786	20.8
