# Supplementary material for: Pseudomonas oligotrophica sp. nov., a Novel Denitrifying Bacterium Possessing Nitrogen Removal Capability Under Low Carbon–Nitrogen Ratio Condition
Source: Front Microbiol. 2022 May 20;13:882890. doi: 10.3389/fmicb.2022.882890 (PMC9164167; doi:10.3389/fmicb.2022.882890)
Supplement: Supplementary file 4 [file Table_2.XLSX]

## Sheet: Sheet1
	Category	Subsystem	Role
	Amino acids and derivatives	Alanine biosynthesis	Iron-sulfur cluster regulator IscR
		Glycine and serine utilization	D-serine dehydratase (EC 4.3.1.18)
		Glycine and serine utilization	D-serine dehydratase transcriptional activator
		Arginine and ornithine degradation	Arginase (EC 3.5.3.1)
		Arginine and ornithine degradation	Histidine ABC transporter, permease protein HisM (TC 3.A.1.3.1)
		Arginine and ornithine degradation	Histidine ABC transporter, permease protein HisQ (TC 3.A.1.3.1)
		Arginine and ornithine degradation	Ornithine cyclodeaminase (EC 4.3.1.12)
		Putrescine utilization pathways	Gamma-aminobutyrate:alpha-ketoglutarate aminotransferase (EC 2.6.1.19)
		Chorismate synthesis	Quinate/shikimate 5-dehydrogenase I delta (EC 1.1.1.25)
	Carbohydrates	Methylglyoxal metabolism	Methylglyoxal synthase (EC 4.2.3.3)
		Maltose and maltodextrin utilization	Maltose O-acetyltransferase (EC 2.3.1.79)
		Acetoin, butanediol metabolism	Acetolactate synthase large subunit (EC 2.2.1.6)
		D-galactarate, D-glucarate and D-glycerate catabolism	5-dehydro-4-deoxyglucarate dehydratase (EC 4.2.1.41)
		D-galactarate, D-glucarate and D-glycerate catabolism	D-galactarate dehydratase (EC 4.2.1.42)
		D-galactarate, D-glucarate and D-glycerate catabolism	Glucarate dehydratase (EC 4.2.1.40)
		Tricarballylate utilization	TcuA: flavoprotein used to oxidize tricarballylate to cis-aconitate
		Tricarballylate utilization	TcuB: works with TcuA to oxidize tricarballylate to cis-aconitate
	Cell wall and capsule	Sialic acid metabolism	TRAP-type transport system, small permease component, predicted N-acetylneuraminate transporter
		dTDP-rhamnose synthesis	Glucose-1-phosphate cytidylyltransferase (EC 2.7.7.33)
		KDO2-lipid A biosynthesis	Lipid A export ATP-binding/permease protein MsbA (EC 3.6.3.25)
	Cofactors, vitamins, prosthetic groups, pigments	Coenzyme A Biosynthesis	3-methyl-2-oxobutanoate hydroxymethyltransferase (EC 2.1.2.11)
		Coenzyme A Biosynthesis	Phosphopantothenoylcysteine decarboxylase (EC 4.1.1.36)
		Coenzyme A Biosynthesis	Phosphopantothenoylcysteine synthetase (EC 6.3.2.5)
		Pterin carbinolamine dehydratase	Fumarylacetoacetase (EC 3.7.1.2)
		Riboflavin, FMN and FAD metabolism in plants	FAD pyrophosphatase (EC 3.6.1.18)
		Coenzyme B12 biosynthesis	Optional hypothetical component of the B12 transporter BtuM
		Thiamin biosynthesis	Sulfur carrier protein adenylyltransferase ThiF
	Fatty acids, lipids, and isoprenoids	Fatty acid biosynthesis FASII	Malonyl CoA-acyl carrier protein transacylase (EC 2.3.1.39)
	Iron acquisition and metabolism	Vibrioferrin synthesis	Vibrioferrin amide bond forming protein PvsB
		Vibrioferrin synthesis	Vibrioferrin amide bond forming protein PvsD
		Vibrioferrin synthesis	Vibrioferrin decarboxylase protein PvsE
		Vibrioferrin synthesis	Vibrioferrin ligase/carboxylase protein PvsA
		Vibrioferrin synthesis	Vibrioferrin membrane-spanning transport protein PvsC
		Vibrioferrin synthesis	Vibrioferrin receptor PvuA
	Membrane transport	Type IV pilus	Type IV pilin PilA
		Type I secretion system for aggregation	Membrane bound c-di-GMP receptor LapD
		Type I secretion system for aggregation	T1SS secreted agglutinin RTX
		Type I secretion system for aggregation	Type I secretion system, membrane fusion protein LapC
	Metabolism of aromatic compounds	Catechol branch of beta-ketoadipate pathway	Succinyl-CoA:3-ketoacid-coenzyme A transferase subunit A (EC 2.8.3.5)
		Catechol branch of beta-ketoadipate pathway	mandelate racemase/muconate lactonizing enzyme family protein
		Protocatechuate branch of beta-ketoadipate pathway	PhaK-like protein
		Phenol hydroxylase	Phenol hydroxylase, FAD- and [2Fe-2S]-containing reductase component DmpP
		Phenol hydroxylase	Phenol hydroxylase, P1 oxygenase component DmpL (EC 1.14.13.7)
		Phenol hydroxylase	Phenol hydroxylase, P2 regulatory component DmpM (EC 1.14.13.7)
		Phenol hydroxylase	Phenol hydroxylase, P3 oxygenase component DmpN (EC 1.14.13.7)
		Phenol hydroxylase	Phenol hydroxylase, P4 oxygenase component DmpO (EC 1.14.13.7)
		Phenol hydroxylase	Phenol hydroxylase, assembly protein DmpK
	Miscellaneous	Muconate lactonizing enzyme family	L(+)-tartrate dehydratase alpha subunit (EC 4.2.1.32)
		Muconate lactonizing enzyme family	L(+)-tartrate dehydratase beta subunit (EC 4.2.1.32)
	Motility and chemotaxis	Flagellum	Flagellin protein FlaA
	Phages, prophages, transposable elements, plasmids	Transposable elements_CBSS-203122.12.peg.188	TniA putative transposase
		Transposable elements_CBSS-203122.12.peg.188	TniB NTP-binding protein
		Transposable elements_CBSS-203122.12.peg.188	TniQ
	Phosphorus metabolism	Alkylphosphonate utilization	Metal-dependent hydrolase involved in phosphonate metabolism
		Alkylphosphonate utilization	PhnG protein
		Alkylphosphonate utilization	PhnI protein
		Alkylphosphonate utilization	PhnJ protein
		Alkylphosphonate utilization	Phosphonates transport ATP-binding protein PhnK
		Alkylphosphonate utilization	Phosphonates transport ATP-binding protein PhnL
		Alkylphosphonate utilization	Transcriptional regulator PhnF
	RNA metabolism	Transcription factors bacterial	Transcription elongation factor GreA
		Transcription initiation, bacterial sigma factors	RNA polymerase sigma factor RpoE
	Regulation and cell signaling	Phd-Doc, YdcE-YdcD toxin-antitoxin (programmed cell death) systems	Death on curing protein, Doc toxin
		DNA-binding regulatory proteins, strays	LysR family transcriptional regulator near succinyl-CoA:3-ketoacid-coenzyme A transferase
		LysR-family proteins in Escherichia coli	LysR family transcriptional regulator YdcI
	Stress response	Bacterial hemoglobins	Cyanoglobin
	Virulence, disease and defense	Beta-lactamase	Metal-dependent hydrolases of the beta-lactamase superfamily I
